# Supplementary material for: Detection, Isolation and Quantification of Myocardial Infarct with Four Different Histological Staining Techniques
Source: bioRxiv. 2024 Aug 19:2024.08.16.608294. Preprint. [Version 1] doi: 10.1101/2024.08.16.608294 (PMC11370443; doi:10.1101/2024.08.16.608294)
Supplement: Supplement 1 [file media-1.zip]

Archive with 12 entries (12 files):
- supplemental codes/fibrosis_analyzer.exe
- supplemental codes/fibrosis_analyzer.fig
- supplemental codes/fibrosis_analyzer.m
- supplemental codes/Instruction for fibrosis analysis.pdf
- supplemental codes/Instruction for image splitting.pdf
- supplemental codes/Instruction for scar size analysis.pdf
- supplemental codes/scar_size_analysis.exe
- supplemental codes/scar_size_analysis.fig
- supplemental codes/scar_size_analysis.m
- supplemental codes/split_image.exe
- supplemental codes/split_image.fig
- supplemental codes/split_image.m
